# Supplementary material for: Identification of Three Novel O-Linked Glycans in the Envelope Protein of Tick-Borne Encephalitis Virus
Source: Viruses. 2024 Dec 8;16(12):1891. doi: 10.3390/v16121891 (PMC11680210; doi:10.3390/v16121891)
Supplement: Supplementary file 1 [file viruses-16-01891-s001.zip]

Archive with 1 entries (1 files):
- viruses-3279365-supplementary.pdf
